# Supplementary material for: A Semiautomated ChIP-Seq Procedure for Large-scale Epigenetic Studies
Source: J Vis Exp. Author manuscript; Available in PMC 2021 Feb 8. (PMC7870284; doi:10.3791/61617)
Supplement: Supplementary Table 2 — Spearman and Pearson sample correlations for the 6 donors and each cell type. [file NIHMS1662952-supplement-Supplementary_Table_2.xlsx]

## Sheet: Pearson Correlations
CD4 Cells
	donor_1	donor_2	donor_3	donor_4	donor_5	donor_6
donor_1	1	0.939912	0.957345	0.947401	0.954461	0.957235
donor_2	NA	1	0.951434	0.933743	0.953859	0.946714
donor_3	NA	NA	1	0.948162	0.964803	0.961323
donor_4	NA	NA	NA	1	0.943758	0.946211
donor_5	NA	NA	NA	NA	1	0.963799
donor_6	NA	NA	NA	NA	NA	1
MO Cells
	donor_1	donor_2	donor_3	donor_4	donor_5	donor_6
donor_1	1	0.954652	0.944092	0.971075	0.939186	0.958201
donor_2	NA	1	0.937233	0.957507	0.935327	0.944301
donor_3	NA	NA	1	0.945968	0.927285	0.931811
donor_4	NA	NA	NA	1	0.940698	0.953927
donor_5	NA	NA	NA	NA	1	0.924994
donor_6	NA	NA	NA	NA	NA	1
NK Cells
	donor_1	donor_2	donor_3	donor_4	donor_5	donor_6
donor_1	1	0.946319	0.95085	0.951198	0.952627	0.955425
donor_2	NA	1	0.938649	0.942551	0.944801	0.947408
donor_3	NA	NA	1	0.94468	0.94639	0.949286
donor_4	NA	NA	NA	1	0.946679	0.958719
donor_5	NA	NA	NA	NA	1	0.952412
donor_6	NA	NA	NA	NA	NA	1

## Sheet: Spearman Correlations
CD4 Cells
	donor_1	donor_2	donor_3	donor_4	donor_5	donor_6
donor_1	1	0.601996	0.641408	0.592003	0.607783	0.576521
donor_2	NA	1	0.63649	0.591699	0.610011	0.571994
donor_3	NA	NA	1	0.625926	0.642788	0.604871
donor_4	NA	NA	NA	1	0.599658	0.561213
donor_5	NA	NA	NA	NA	1	0.581671
donor_6	NA	NA	NA	NA	NA	1
MO Cells
	donor_1	donor_2	donor_3	donor_4	donor_5	donor_6
donor_1	1	0.474184	0.428348	0.515364	0.487221	0.520585
donor_2	NA	1	0.384725	0.453478	0.427542	0.457157
donor_3	NA	NA	1	0.412587	0.382547	0.418735
donor_4	NA	NA	NA	1	0.458587	0.498963
donor_5	NA	NA	NA	NA	1	0.458302
donor_6	NA	NA	NA	NA	NA	1
NK Cells
	donor_1	donor_2	donor_3	donor_4	donor_5	donor_6
donor_1	1	0.66062	0.670281	0.652767	0.643738	0.675535
donor_2	NA	1	0.672383	0.655674	0.649214	0.680791
donor_3	NA	NA	1	0.659102	0.660276	0.684469
donor_4	NA	NA	NA	1	0.63685	0.672057
donor_5	NA	NA	NA	NA	1	0.66179
donor_6	NA	NA	NA	NA	NA	1
