# Supplementary material for: A Semiautomated ChIP-Seq Procedure for Large-scale Epigenetic Studies
Source: J Vis Exp. Author manuscript; Available in PMC 2021 Feb 8. (PMC7870284; doi:10.3791/61617)
Supplement: Supplementary Table 1 — Buffer recipes. [file NIHMS1662952-supplement-Supplementary_Table_1.xlsx]

## Sheet: Sheet1
10X Cell Fixation Buffer
Compound	Final Concentration
Formaldehyde solution	0.11
NaCl	100 mM
EDTA, pH 8.0	1 mM
EGTA, pH 8.0	0.5 mM
HEPES, pH 7.5	50 mM
Complete Lysis Buffer
Compound	Final Concentration
Tris-HCI, pH 8.0	50 mM
EDTA, pH 8.0	10 mM
SDS	0.0025
Sodium Butyrate	20 mM
Protease Inhibitor Cocktail	1X
Short-term Lysis Buffer
Compound	Final Concentration
Tris-HCI, pH 8.0	50 mM
EDTA, pH 8.0	10 mM
SDS	0.0025
Short-term Lysis Buffer
Compound	Final Concentration
Tris-HCI, pH 8.0	10 mM
MgCl2	5 mM
N,N-dimethylformamide	0.1
Illumina tagmentation enzyme	1:24 vol:vol
CtD Mix
Compound	Per sample (µL)
NextEra Index Primer A (25 µM)	0.275
NextEra Index Primer B (25 µM)	0.275
2X KAPA HiFi HotStart Ready Mix	2.75
1:1000 SYBR Green dye	0.11
ROX passive dye	0.11
Water	Fill to 4 µL
AMP Mix
Compound	Per sample (µL)
2X KAPA HiFi HotStart Ready Mix	27.5
Water	Fill to 31 µL
